# Supplementary material for: T cell derived HIV-1 is present in the CSF in the face of suppressive antiretroviral therapy
Source: PLoS Pathog. 2021 Sep 23;17(9):e1009871. doi: 10.1371/journal.ppat.1009871 (PMC8509856; doi:10.1371/journal.ppat.1009871)
Supplement: S1 Table — (XLSX) [file ppat.1009871.s005.xlsx]

## Sheet: Sheet1
				S1 Table. Indications for lumbar puncture
				PID	Indication for lumbar puncture
				28090077	Persistent CSF abnormalities and worsening quadriparesis
				28090092	Quadriparesis
				28090094	Numbness and weakness of right upper limb
				28090136	Lower limb weakness with incontinence
				28090141	Difficulty walking, stiffness of lower limbs
				28090145	Weakness of lower limbs
				28090150	Progressive quadriparesis
				28090158	Headaches
				28090159	Lower limbs weakness one week after ART initiation, progressed to both hands and associated with numbness
				28090160	Sudden onset of left sided weakness, confusion, anger and aggression
				28090161	Left sided weakness, facial asymmetry, problems with memory
				28090194	Twitching of the right face, neck and upper trunk
				28090199	Weakness of lower limbs, hip pain
				28020020	Headache, photophobia
				28090207	Headache past four months, has a tight band on the forehead and continuous in nature
				28090213	Tremors
				28090215	Lower limbs weakness; spastic paraparesis
				28090223	Unsteady gait and slurred speech for seven years. Difficulty in coordination and shaky right upper limb. Urinary incontinence
				28090226	One year history of gait instability and poor coordination. 10 months history of loss of vision.
				28090230	Weakness of right foot and poking pain on both feet
				28090231	Weakness of lower limbs
				28090237	Lower limbs weakness from 2008, symmetrical onset, gradual onset. Lower back pain-dull ache, worse with bending over
